# Supplementary material for: Detection of Chimeric Cellular: HIV mRNAs Generated Through Aberrant Splicing in HIV-1 Latently Infected Resting CD4+ T Cells
Source: Front Cell Infect Microbiol. 2022 Apr 28;12:855290. doi: 10.3389/fcimb.2022.855290 (PMC9096486; doi:10.3389/fcimb.2022.855290)
Supplement: Supplementary file 15 [file Table_1.xlsx]

## Sheet: Illumina Splice Site Analysis
Supplementary Data 1
HIV Cryptic Donor (Illumina dataset)
NL4-3 position	Sequence (3 in exon, 6 in intron)		Analyzer Splice Tool Score (out of 100)	MaxEntScan Score (Maximum Entropy Model)
583	ctggtaact		78.98	5.45
819	gggggagaa		43.45	-9.49
2700	ttgggcctg		32.15	-17.19
3351	caagtcaga		72.66	-1.17
4912	cagggacag		55.09	1.03
6125	gtggtccat		55.68	-7.90
6343	ggggtacct		64.58	2.50
6509	ggaaaaatg		24.46	-19.16
7154	cagggagag		55.73	-0.55
8580	ggggtggga		67.45	-0.25
9388	ggagtactt		53.11	-2.79
9468	gcgggactg		42.68	-3.17
HIV Cryptic Acceptor (Illumina dataset)
NL4-3 position	Sequence (14 in intron, 1 in exon)	Sequence (20 in intron, 3 in exon)	Analyzer Splice Tool Score (out of 100)	MaxEntScan Score (Maximum Entropy Model)
639	atctctagcagtggc	tggaaaatctctagcagtggcgc	50.99	-14.50
7181	ttacaataggaaaaa	catttgttacaataggaaaaata	40.24	-15.17
HIV Canonical Donor
NL4-3 position	Sequence (3 in exon, 6 in intron)		Analyzer Splice Tool Score (out of 100)	MaxEntScan Score (Maximum Entropy Model)
SD1 (743)	ctggtgagt		86.49	10.10
SD1b (726)	gaggcgagg		69.73	0.65
SD1c (747)	tgagtacgc		58.24	2.21
SD1A (4721)	caggtaaga		94.73	10.77
SD2 (4962)	aaggtgaag		77.78	5.73
SD3 (5463)	aaggtagga		84.35	9.45
SD4 (6044)	gcagtaagt		75.86	9.07
SD5 (6724)	aaggtgcag		67.01	3.97
SD6 (8423)	aaggtggag		67.64	1.51
HIV Canonical Acceptor
NL4-3 position	Sequence (14 in intron, 1 in exon)	Sequence (20 in intron, 3 in exon)	Analyzer Splice Tool Score (out of 100)	MaxEntScan Score (Maximum Entropy Model)
SA1 (4913)	cgggtttattacagg	aattttcgggtttattacaggga	84.35	6.41
SA1A (4543)	cctcttaaaattagc	atacttcctcttaaaattagcag	66.08	2.47
SA2 (5390)	tgattgtttttcaga	ctattttgattgtttttcagaat	89.04	9.43
SA3 (5777)	tttatccatttcaga	ctgctgtttatccatttcagaat	89.85	9.76
SA4c (5936)	ctttcattgccaagt	gtgttgctttcattgccaagttt	72.85	3.74
SA4a (5954)	tttcatgacaaaagc	agtttgtttcatgacaaaagcct	65.54	-1.75
SA4b (5960)	gacaaaagccttagg	tttcatgacaaaagccttaggca	55.61	-4.09
SA5 (5976)	atctcctatggcagg	ttaggcatctcctatggcaggaa	83.61	4.01
SA5a (5980)	cctatggcaggaaga	gcatctcctatggcaggaagaag	58.87	-10.44
SA5b (5983)	atggcaggaagaagc	tctcctatggcaggaagaagcgg	44.92	-13.78
SA6 (6611)	gtgttagtttaaagt	cactctgtgttagtttaaagtgc	72.21	-0.37
SA6a (6646)	actaataccaatagt	aatgatactaataccaatagtag	61.38	-0.73
SA7a (8335)	tctatagtgaataga	gtactttctatagtgaatagagt	67.46	-2.99
SA7b (8341)	gtgaatagagttagg	tctatagtgaatagagttaggca	57.66	-12.65
SA7c (8345)	atagagttaggcagg	tagtgaatagagttaggcaggga	68.13	-16.78
SA7d (8363)	attcaccattatcgt	agggatattcaccattatcgttt	56.37	-5.15
SA7 (8369)	cattatcgtttcaga	attcaccattatcgtttcagacc	84.43	7.15
SA7e (8382)	gacccacctcccaat	gtttcagacccacctcccaatcc	52.49	-5.82
SA7f (8486)	tagcacttatctggg	gatccttagcacttatctgggac	57.56	-6.07
SA8d (9126)	tccttgatctgtgga	aagatatccttgatctgtggatc	64.30	-3.09
SA8a (9142)	ctaccacacacaagg	gtggatctaccacacacaaggct	62.58	-3.43
SA8c (9154)	aggctacttccctga	cacacaaggctacttccctgatt	57.45	-9.55
SA8 (9162)	tccctgattggcaga	gctacttccctgattggcagaac	78.25	4.72
SA8b (9175)	gaactacacaccagg	ttggcagaactacacaccagggc	67.59	-3.26
SA8e (9181)	cacaccagggccagg	gaactacacaccagggccagggg	62.37	-6.83
SA8f (9219)	gatggtgctacaagc	cctttggatggtgctacaagcta	57.90	-2.50
Human Cryptic Donor (Illumina dataset)
Read/Gene	Sequence (3 in exon, 6 in intron)		Analyzer Splice Tool Score (out of 100)	MaxEntScan Score (Maximum Entropy Model)
1.6 1571 SNRPN	ggggaatga		55.45	-2.78
SNRPN Canonical	agagtgagt		73.72	7.36
2.1 3575 DCK	ggggaagag		43.55	-9.70
DCK Canonical	aaggtagat		77.78	7.24
Human Cryptic Acceptor (Illumina dataset)
Read/Gene	Sequence (14 in intron, 1 in exon)	Sequence (20 in intron, 3 in exon)	Analyzer Splice Tool Score (out of 100)	MaxEntScan Score (Maximum Entropy Model)
1.3 398_RAP1A	tcctatctctgcaga	attccttcctatctctgcagatc	86.76	12.57
RAP1A Canonical	ttttcttcctgtagg	ttttttttttcttcctgtaggat	91.23	12.98
1.3 584 BCL9L	tctcccagaacaagc	cgggggtctcccagaacaagcag	58.32	-7.95
BCL9L Canonical	ttgtccttctgcagg	ctctctttgtccttctgcaggcc	93.09	11.93
1.3 814 NG_052944.1	tttttttttgacagg	tttttttttttttttgacagggt	98.69	10.11
TNFSF12 Canonical	ctccttcccagcagg	cgctccctccttcccagcaggag	84.99	8.48
1.3 849 STXBP4	tctctatcttccagc	atttggtctctatcttccagctg	57.37	-8.91
STXBP4 Canonical	cctttatcttccagg	atgagtcctttatcttccaggct	94.25	8.55
1.3 1184 PAPD4	gcatgtgttttcagg	aatattgcatgtgttttcaggtg	84.72	8.87
PAPD4 Canonical	tctttctctcccagt	gatttttctttctctcccagtca	87.23	9.20
1.3 1291 RNF216	tttgggaggccgagg	cagcactttgggaggccgaggcg	62.05	-14.23
RNF216 Canonical	cacatccctttcaga	aatccccacatccctttcagaga	81.13	8.08
2.1 2426 ANAPC5	gttgtgttttctagg	tcacatgttgtgttttctaggaa	87.37	11.41
ANAPC5 Canonical	tgtttctttttcagc	ccatgatgtttctttttcagctc	93.04	10.30
2.1 2436 CH507-528H12	tgtgcttggctgagg	ggtgtatgtgcttggctgaggag	69.73	-4.19
2.1 2885 CYTH1	tttttttgagacaga	tttttttttttttgagacagagt	88.60	3.01
CYTH1 Canonical	caactgttctgtagg	tctcttcaactgttctgtaggat	78.05	9.26
2.1 3522	tctccatttgccaga	agtttttctccatttgccagatc	83.36	6.81
Human Cryptic Acceptor (Sanger, J-Lat6.3)
Read/Gene	Sequence (14 in intron, 1 in exon)	Sequence (20 in intron, 3 in exon)
PPP5C	tctatgtatttcagt	ttttcctctatgtatttcagttc	83.63	9.59
PPP5C Canonical	tgttcacaccctagc	tctcgtgtcccgttgttcacaccctagcca	71.22	-1.60
Canonical = a randomly chosen annotated/canonical splice donor or acceptor in the gene associated with the chimera			How closely the sequence of the cryptic splice site resembles the human consensus SD and SA sequences (out of 100); threshold of ~60 for a true splice site	Modeling the sequences of short sequence motifs which simultaneously accounts for non-adjacent as well as adjacent dependencies between positions (more positive the score, the better)
			http://host-ibis2.tau.ac.il/ssat/SpliceSiteFrame.htm	http://hollywood.mit.edu/burgelab/maxent/Xmaxentscan_scoreseq.html
				http://hollywood.mit.edu/burgelab/maxent/Xmaxentscan_scoreseq_acc.html
HIV Cryptic Donor (PacBio dataset)
Donor 2 provirus position	Sequence (3 in exon, 6 in intron)		Analyzer Splice Tool Score (out of 100)	MaxEntScan Score (Maximum Entropy Model)
583	ctggtaact		78.98	5.45
HIV Cryptic Donor (Pollack et al. 2017)
Provirus position	Sequence (3 in exon, 6 in intron)		Analyzer Splice Tool Score (out of 100)	MaxEntScan Score (Maximum Entropy Model)
718	cacggcaag		42.48	-19.33
792	tgggtgcga		65.78	2.23
1066	tagagataa		34.60	-11.79
2237	actgtatcc		49.72	-2.15
4299	ctagtgatt		62.54	-3.56
HIV Cryptic Acceptor (Pollack et al. 2017 and Moiani et al. 2012)
Provirus position	Sequence (14 in intron, 1 in exon)	Sequence (20 in intron, 3 in exon)	Analyzer Splice Tool Score (out of 100)	MaxEntScan Score (Maximum Entropy Model)
605	gagatccctcagacc	taactagagatccctcagaccct	43.73	-20.05
633	tggaaaatctctagc	ttagtgtggaaaatctctagcag	61.61	-0.32
636	aaaatctctagcagt	gtgtggaaaatctctagcagtgg	69.11	-0.08
642	tctagcagtggcgcc	aaaatctctagcagtggcgcccg	35.92	-26.06
654	gcccgaacagggact	agtggcgcccgaacagggacttg	29.88	-29.18
673	agcgaaagggaaacc	cttgaaagcgaaagggaaaccag	22.50	-27.56
695	ctctctcgacgcagg	gaggagctctctcgacgcaggac	84.01	4.23
698	tctcgacgcaggact	gagctctctcgacgcaggactcg	41.92	-28.62
2092	ggctaattttttagg	gagacaggctaattttttaggga	78.79	2.45
sequences for 673 and 695 have some mismatch with NL4-3
this sequence is derived from HXB2 and not the provirus in Pollack et al. 2017 as the full stretch of 15/23 nucleotides were not provided in the paper
