# Supplementary material for: Detection of Chimeric Cellular: HIV mRNAs Generated Through Aberrant Splicing in HIV-1 Latently Infected Resting CD4+ T Cells
Source: Front Cell Infect Microbiol. 2022 Apr 28;12:855290. doi: 10.3389/fcimb.2022.855290 (PMC9096486; doi:10.3389/fcimb.2022.855290)
Supplement: Supplementary file 16 [file Table_2.xlsx]

## Sheet: Illumina
Supplementary Data 2
Purcell group (Illumina, primary cells)	Cesana et al. 2012 (JY cell line)	Moiani et al. 2012 (Jurkat/SupT1)	Moiani et al. 2012 (HaCaT)	Moiani et al. 2012 (HEL-forward)	Moiani et al. 2012 (HEL-reverse)	Cesana et al. 2012 (CD34+ HSPCs (primary))	Moiani et al. 2012 (primary cells)	Pinzone et al. 2019 (primary cells)	Ikeda et al. 2007 (ex vivo)	Maldarelli et al. 2014 (ex vivo)	Wagner et al. 2014 (ex vivo)	Cesana et al. 2017 (ex vivo)	Liu et al. 2020 (ex vivo)	Purcell group (PacBio, ex vivo)	Number of times reported
183 genes	266 genes	54 genes	31 genes	17 genes	22 genes	16 genes	16 genes	21 genes	222 genes	1230 genes	287 genes	2 genes	17 genes	55 genes
NL4-3 chimeras	LV chimeras							NL4-3 chimeras	Patient integration sites			Patient chimeras
ABCA5															1
ABCD3
ALMS1															2
ANAPC4
ANAPC5
ANKRD11															2
AP2B1															1
APOL6
ARHGAP25
ARHGAP35															2
ARHGEF1
ARID4B															1
ATIC
BCL9L
BTBD9															1
BTN2A1
C18orf25															2
CAP1
CASP2
CBLB															2
CEACAM21															1
CEPT1															1
CERS5
CERT1
CHIC2
CLECL1
CNOT1
CNOT2
COPS2
CPD															2
CRAMP1
CYTH1															2
DCK
DDX17															2
DDX19B
DENND4A															1
DGCR2															1
DIP2A															1
DLEU2
DLG1															2
DNAH6															1
DUT
DYRK1A
DYRK1B
EEF2															2
EML2															2
ERO1A
EXOC1
EZR
FAM117A															1
FBXO11															1
FCHSD2															1
FKBP5															2
FNBP1															3
FTL
FYN															1
GBP4
GIMAP7
GIMAP8															1
GLCCI1															2
GNAI3
GUSBP11
HAUS3
HDAC1
HELZ															1
HMGN4
HMOX2
HNRNPA1
HNRNPC															1
HNRNPUL2
HSP90B1
ICOS
IGL
IKZF3															3
IL7R
ITM2B
JPT1
KIAA1109
KMT2A
KNTC1
LCK
LDHB
LIG1
LIMS1
LINC-PINT
LRCH3
LRRC8C
LSM14A															2
LUC7L															1
MACF1															1
MALAT1															2
MAML2															1
MAN1A2
MARCH5
MCL1
MPZL3															1
MRPS5
MSH5
MSL1
NCR3
NFAT5															1
OGA
OSTF1
PCNX1
PDCD4
PDIK1L
PGAP1
PHF3
PHIP															1
POLB
POLN
POLR3B
PPP1R12A															1
PPP3CB
PPP6R1															1
PSMB2
PSMB9															1
PTPN1
PTPN4															1
PTPRC
RALGAPB															3
RAP1A															1
RAPGEF6															1
RB1															1
RBL1															2
RBX1
RELB
RIPOR2
RNF10
RNF216															1
RPS6KA4															1
RPTOR															2
RSAD2
RSRP1
SACM1L															1
SAE1															3
SAFB
SDE2
SETD2															2
SF1															1
SF3A2
SF3B2															3
SH3BP5
SMARCC1															4
SMIM35
SMURF2															1
SNHG15
SNRPN
SNURF
SOAT1
SON															1
SPEN															1
STXBP4
SUN2
SYNRG
SYPL1															1
TANC2
TENM1
TENT2
TICAM1															1
TMEM106B															1
TMEM116
TNFRSF1B
TNRC6C															2
TOP2B															1
TRA															1
TRAF1
TRAF2															1
UBA2															1
UBE3A
VPS45															1
WASF2															2
WDR82
YME1L1															1
YTHDF2															1
ZBTB11
ZFP91
ZMYM4
ZNF253															1
ZNF276															1
ZNF7
ZNF785
ZNRF2															1

## Sheet: PacBio
Supplementary Data 2
Purcell group (PacBio, ex vivo)	Cesana et al. 2012 (JY cell line)	Moiani et al. 2012 (Jurkat/SupT1)	Moiani et al. 2012 (HaCaT)	Moiani et al. 2012 (HEL-forward)	Moiani et al. 2012 (HEL-reverse)	Cesana et al. 2012 (CD34+ HSPCs (primary))	Moiani et al. 2012 (primary cells)	Pinzone et al. 2019 (primary cells)	Ikeda et al. 2007 (ex vivo)	Maldarelli et al. 2014 (ex vivo)	Wagner et al. 2014 (ex vivo)	Cesana et al. 2017 (ex vivo)	Lu et al. 2020 (ex vivo)	Purcell group (Illumina, primary cells)	Number of times reported
Patient chimeras	LV chimeras							NL4-3 chimeras	Patient integration sites			Patient chimeras		NL4-3 chimeras
ACTR3C
BIRC5
CAB39
CD27-AS1
CDC42SE2															1
CREBBP															4
DCAKD
DGKE
DNAJA3
EFCAB7
FAM120A															1
GLYCTK
GNB1															3
GPRIN3
HELZ															1
IP6K2															2
JMJD1C															1
KDM2A															2
KIFAP3															1
LRRFIP2
LUZP1
MAP2K4
MIB2															1
NFAT5															1
NOSIP															1
PAK1
PDE3B															1
PDIK1L
PHF20L1															1
PIP5K1A
PLAGL2
PLEKHM2
PPP2R5C															2
PPP3CC															1
PPP3R1															1
PTP4A2
RABEPK
RPLP2
SETX
SKAP1															1
SLA
SLC39A10
SLC44A2															2
SORL1															1
STAT5B															4
STK4
TBCE
TCP11L2
TG
TMEM94
TNRC6B															2
TRAK2
UBR4															1
YIF1B
ZNF277
