# Supplementary material for: Detection of Chimeric Cellular: HIV mRNAs Generated Through Aberrant Splicing in HIV-1 Latently Infected Resting CD4+ T Cells
Source: Front Cell Infect Microbiol. 2022 Apr 28;12:855290. doi: 10.3389/fcimb.2022.855290 (PMC9096486; doi:10.3389/fcimb.2022.855290)
Supplement: Supplementary file 17 [file Table_3.xlsx]

## Sheet: Illumina
Supplementary Data 3 List of genes from chimera analysis
Illumina (authentic)
GENE ID	HGNC Ref	UniProt Ref	Gene name	Locus type
ABCA5	HGNC:35	UniProtKB=Q8WWZ7	ATP-binding cassette sub-family A member 5	gene with protein product
ABCD3	HGNC:67	UniProtKB=P28288	ATP-binding cassette sub-family D member 3	gene with protein product
ALMS1	HGNC:428	UniProtKB=Q8TCU4	Alstrom syndrome protein 1	gene with protein product
ANAPC4	HGNC:19990	UniProtKB=Q9UJX5	Anaphase-promoting complex subunit 4	gene with protein product
ANAPC5	HGNC:15713	UniProtKB=Q9UJX4	Anaphase-promoting complex subunit 5	gene with protein product
ANKRD11	HGNC:21316	UniProtKB=Q6UB99	Ankyrin repeat domain-containing protein 11	gene with protein product
AP2B1	HGNC:563	UniProtKB=P63010	AP-2 complex subunit beta	gene with protein product
APOL6	HGNC:14870	UniProtKB=Q9BWW8	Apolipoprotein L6	gene with protein product
ARHGAP25	HGNC:28951	UniProtKB=P42331	Rho GTPase-activating protein 25	gene with protein product
ARHGAP35	HGNC:4591	UniProtKB=Q9NRY4	Rho GTPase-activating protein 35	gene with protein product
ARHGEF1	HGNC:681	UniProtKB=Q92888	Rho guanine nucleotide exchange factor 1	gene with protein product
ARID4B	HGNC:15550	UniProtKB=Q4LE39	AT-rich interactive domain-containing protein 4B	gene with protein product
ATIC	HGNC:794	UniProtKB=P31939	Bifunctional purine biosynthesis protein PURH	gene with protein product
BCL9L	HGNC:23688	UniProtKB=Q86UU0	B-cell CLL/lymphoma 9-like protein	gene with protein product
BTBD9	HGNC:21228	UniProtKB=Q96Q07	BTB/POZ domain-containing protein 9	gene with protein product
BTN2A1	HGNC:1136	UniProtKB=Q7KYR7	Butyrophilin subfamily 2 member A1	gene with protein product
C18orf25	HGNC:28172	UniProtKB=Q96B23	Uncharacterized protein C18orf25	gene with protein product
CAP1	HGNC:20040	UniProtKB=Q01518	Adenylyl cyclase-associated protein 1	gene with protein product
CASP2	HGNC:1503	UniProtKB=P42575	Caspase-2	gene with protein product
CBLB	HGNC:1542	UniProtKB=Q13191	E3 ubiquitin-protein ligase CBL-B	gene with protein product
CEACAM21	HGNC:28834	UniProtKB=Q3KPI0	Carcinoembryonic antigen-related cell adhesion molecule 21	gene with protein product
CEPT1	HGNC:24289	UniProtKB=Q9Y6K0	Choline/ethanolaminephosphotransferase 1	gene with protein product
CERS5	HGNC:23749	UniProtKB=Q8N5B7	Ceramide synthase 5	gene with protein product
CHIC2	HGNC:1935	UniProtKB=Q9UKJ5	Cysteine-rich hydrophobic domain-containing protein 2	gene with protein product
CLECL1	HGNC:24462	UniProtKB=Q8IZS7	C-type lectin-like domain family 1	gene with protein product
CNOT1	HGNC:7877	UniProtKB=A5YKK6	CCR4-NOT transcription complex subunit 1	gene with protein product
CNOT2	HGNC:7878	UniProtKB=Q9NZN8	CCR4-NOT transcription complex subunit 2	gene with protein product
COL4A3BP	HGNC:2205	UniProtKB=Q9Y5P4	Collagen type IV alpha-3-binding protein	gene with protein product
COPS2	HGNC:30747	UniProtKB=P61201	COP9 signalosome complex subunit 2	gene with protein product
CPD	HGNC:2301	UniProtKB=O75976	Carboxypeptidase D	gene with protein product
CRAMP1	HGNC:14122	UniProtKB=Q96RY5	Protein cramped-like	gene with protein product
CYTH1	HGNC:9501	UniProtKB=Q15438	Cytohesin-1	gene with protein product
DCK	HGNC:2704	UniProtKB=P27707	Deoxycytidine kinase	gene with protein product
DDX17	HGNC:2740	UniProtKB=Q92841	DEAD-box helicase 17	gene with protein product
DDX19B	HGNC:2742	UniProtKB=Q9UMR2	ATP-dependent RNA helicase DDX19B	gene with protein product
DENND4A	HGNC:24321	UniProtKB=Q7Z401	C-myc promoter-binding protein	gene with protein product
DGCR2	HGNC:2845	UniProtKB=P98153	Integral membrane protein DGCR2/IDD	gene with protein product
DIP2A	HGNC:17217	UniProtKB=Q14689	Disco-interacting protein 2 homolog A	gene with protein product
DLEU2	HGNC:13748	-	Deleted in lymphocytic leukemia 2	RNA, long non-coding
DLG1	HGNC:2900	UniProtKB=Q12959	Disks large homolog 1	gene with protein product
DNAH6	HGNC:2951	UniProtKB=Q9C0G6	Dynein heavy chain 6, axonemal	gene with protein product
DUT	HGNC:3078	UniProtKB=P33316	Deoxyuridine 5'-triphosphate nucleotidohydrolase, mitochondrial	gene with protein product
DYRK1A	HGNC:3091	UniProtKB=Q13627	Dual specificity tyrosine-phosphorylation-regulated kinase 1A	gene with protein product
DYRK1B	HGNC:3092	UniProtKB=Q9Y463	Dual specificity tyrosine-phosphorylation-regulated kinase 1B	gene with protein product
EEF2	HGNC:3214	UniProtKB=P13639	Elongation factor 2	gene with protein product
EML2	HGNC:18035	UniProtKB=O95834	Echinoderm microtubule-associated protein-like 2	gene with protein product
ERO1A	HGNC:13280	UniProtKB=Q96HE7	ERO1-like protein alpha	gene with protein product
EXOC1	HGNC:30380	UniProtKB=Q9NV70	Exocyst complex component 1	gene with protein product
EZR	HGNC:12691	UniProtKB=P15311	Ezrin	gene with protein product
FAM117A	HGNC:24179	UniProtKB=Q9C073	Protein FAM117A	gene with protein product
FBXO11	HGNC:13590	UniProtKB=Q86XK2	F-box only protein 11	gene with protein product
FCHSD2	HGNC:29114	UniProtKB=O94868	F-BAR and double SH3 domains protein 2	gene with protein product
FKBP5	HGNC:3721	UniProtKB=Q13451	Peptidyl-prolyl cis-trans isomerase FKBP5	gene with protein product
FNBP1	HGNC:17069	UniProtKB=Q96RU3	Formin-binding protein 1	gene with protein product
FTL	HGNC:3999	UniProtKB=P02792	Ferritin light chain	gene with protein product
FYN	HGNC:4037	UniProtKB=P06241	Tyrosine-protein kinase Fyn	gene with protein product
GBP4	HGNC:20480	UniProtKB=Q96PP9	Guanylate-binding protein 4	gene with protein product
GIMAP7	HGNC:22404	UniProtKB=Q8NHV1	GTPase IMAP family member 7	gene with protein product
GIMAP8	HGNC:21792	UniProtKB=Q8ND71	GTPase IMAP family member 8	gene with protein product
GLCCI1	HGNC:18713	UniProtKB=Q86VQ1	Glucocorticoid-induced transcript 1 protein	gene with protein product
GNAI3	HGNC:4387	UniProtKB=P08754	Guanine nucleotide-binding protein G(k) subunit alpha	gene with protein product
GUSBP11	HGNC:42325	UniProtKB=Q6P575	GUSB pseudogene 11	Pseudogene
HAUS3	HGNC:28719	UniProtKB=Q68CZ6	HAUS augmin-like complex subunit 3	gene with protein product
HDAC1	HGNC:4852	UniProtKB=Q13547	Histone deacetylase 1	gene with protein product
HELZ	HGNC:16878	UniProtKB=P42694	Putative Helicase with zinc finger	gene with protein product
HMGN4	HGNC:4989	UniProtKB=O00479	High mobility group nucleosome-binding domain-containing protein 4	gene with protein product
HMOX2	HGNC:5014	UniProtKB=P30519	Heme oxygenase 2	gene with protein product
HNRNPA1	HGNC:5031	UniProtKB=P09651	Heterogeneous nuclear ribonucleoprotein A1	gene with protein product
HNRNPC	HGNC:5035	UniProtKB=P07910	Heterogeneous nuclear ribonucleoproteins C1/C2	gene with protein product
HNRNPUL2	HGNC:25451	UniProtKB=Q1KMD3	Heterogeneous nuclear ribonucleoprotein U-like protein 2	gene with protein product
HSP90B1	HGNC:12028	UniProtKB=P14625	Endoplasmin	gene with protein product
ICOS	HGNC:5351	UniProtKB=Q9Y6W8	Inducible T-cell costimulator	gene with protein product
IGL	HGNC:5853	-	Immunoglobulin lambda locus	gene with protein product
IKZF3	HGNC:13178	UniProtKB=Q9UKT9	Zinc finger protein Aiolos	gene with protein product
IL7R	HGNC:6024	UniProtKB=P16871	Interleukin-7 receptor subunit alpha	gene with protein product
ITM2B	HGNC:6174	UniProtKB=Q9Y287	Integral membrane protein 2B	gene with protein product
JPT1	HGNC:14569	UniProtKB=Q9UK76	Jupiter microtubule associated homolog 1	gene with protein product
KIAA1109	HGNC:26953	UniProtKB=Q2LD37	Uncharacterized protein KIAA1109	gene with protein product
KMT2A	HGNC:7132	UniProtKB=Q03164	Histone-lysine N-methyltransferase 2A	gene with protein product
KNTC1	HGNC:17255	UniProtKB=P50748	Kinetochore-associated protein 1	gene with protein product
LCK	HGNC:6524	UniProtKB=P06239	Tyrosine-protein kinase Lck	gene with protein product
LDHB	HGNC:6541	UniProtKB=P07195	L-lactate dehydrogenase B chain	gene with protein product
LIG1	HGNC:6598	UniProtKB=P18858	DNA ligase 1	gene with protein product
LIMS1	HGNC:6616	UniProtKB=P48059	LIM and senescent cell antigen-like-containing domain protein 1	gene with protein product
LINC-PINT	HGNC:26885	-	Long intergenic non-protein coding RNA, p53 induced transcript	RNA, long non-coding
LRCH3	HGNC:28637	UniProtKB=Q96II8	Leucine-rich repeat and calponin homology domain-containing protein 3	gene with protein product
LRRC8C	HGNC:25075	UniProtKB=Q8TDW0	Volume-regulated anion channel subunit LRRC8C	gene with protein product
LSM14A	HGNC:24489	UniProtKB=Q8ND56	Protein LSM14 homolog A	gene with protein product
LUC7L	HGNC:6723	UniProtKB=Q9NQ29	Luc7 like	gene with protein product
MACF1	HGNC:13664	UniProtKB=Q9UPN3	Microtubule-actin cross-linking factor 1, isoforms 1/2/3/5	gene with protein product
MALAT1	HGNC:29665	-	Metastasis associated lung adenocarcinoma transcript 1	RNA, long non-coding
MAML2	HGNC:16259	UniProtKB=Q8IZL2	Mastermind-like protein 2	gene with protein product
MAN1A2	HGNC:6822	UniProtKB=O60476	Mannosyl-oligosaccharide 1,2-alpha-mannosidase IB	gene with protein product
MARCH5	HGNC:26025	UniProtKB=Q9NX47	E3 ubiquitin-protein ligase MARCH5	gene with protein product
MCL1	HGNC:6943	UniProtKB=Q07820	Induced myeloid leukemia cell differentiation protein Mcl-1	gene with protein product
MPZL3	HGNC:27279	UniProtKB=Q6UWV2	Myelin protein zero-like protein 3	gene with protein product
MRPS5	HGNC:14498	UniProtKB=P82675	28S ribosomal protein S5, mitochondrial	gene with protein product
MSH5	HGNC:7328	UniProtKB=O43196	MutS protein homolog 5	gene with protein product
MSL1	HGNC:27905	UniProtKB=Q68DK7	Male-specific lethal 1 homolog	gene with protein product
NCR3	HGNC:19077	UniProtKB=O14931	Natural cytotoxicity triggering receptor 3	gene with protein product
NFAT5	HGNC:7774	UniProtKB=O94916	Nuclear factor of activated T-cells 5	gene with protein product
OGA	HGNC:7056	UniProtKB=O60502	Protein O-GlcNAcase	gene with protein product
OSTF1	HGNC:8510	UniProtKB=Q92882	Osteoclast-stimulating factor 1	gene with protein product
PCNX1	HGNC:19740	UniProtKB=Q96RV3	Pecanex-like protein 1	gene with protein product
PDCD4	HGNC:8763	UniProtKB=Q53EL6	Programmed cell death protein 4	gene with protein product
PDIK1L	HGNC:18981	UniProtKB=Q8N165	Serine/threonine-protein kinase PDIK1L	gene with protein product
PGAP1	HGNC:25712	UniProtKB=Q75T13	GPI inositol-deacylase	gene with protein product
PHF3	HGNC:8921	UniProtKB=Q92576	PHD finger protein 3	gene with protein product
PHIP	HGNC:15673	UniProtKB=Q8WWQ0	PH-interacting protein	gene with protein product
POLB	HGNC:9174	UniProtKB=P06746	DNA polymerase beta	gene with protein product
POLN	HGNC:18870	UniProtKB=Q7Z5Q5	DNA polymerase nu	gene with protein product
POLR3B	HGNC:30348	UniProtKB=Q9NW08	DNA-directed RNA polymerase III subunit RPC2	gene with protein product
PPP1R12A	HGNC:7618	UniProtKB=O14974	Protein phosphatase 1 regulatory subunit 12A	gene with protein product
PPP3CB	HGNC:9315	UniProtKB=P16298	Serine/threonine-protein phosphatase 2B catalytic subunit beta isoform	gene with protein product
PPP6R1	HGNC:29195	UniProtKB=Q9UPN7	Serine/threonine-protein phosphatase 6 regulatory subunit 1	gene with protein product
PSMB2	HGNC:9539	UniProtKB=P49721	Proteasome subunit beta type-2	gene with protein product
PSMB9	HGNC:9546	UniProtKB=P28065	Proteasome subunit beta type-9	gene with protein product
PTPN1	HGNC:9642	UniProtKB=P18031	Tyrosine-protein phosphatase non-receptor type 1	gene with protein product
PTPN4	HGNC:9656	UniProtKB=P29074	Tyrosine-protein phosphatase non-receptor type 4	gene with protein product
PTPRC	HGNC:9666	UniProtKB=P08575	Receptor-type tyrosine-protein phosphatase C	gene with protein product
RALGAPB	HGNC:29221	UniProtKB=Q86X10	Ral GTPase-activating protein subunit beta	gene with protein product
RAP1A	HGNC:9855	UniProtKB=P62834	Ras-related protein Rap-1A	gene with protein product
RAPGEF6	HGNC:20655	UniProtKB=Q8TEU7	Rap guanine nucleotide exchange factor 6	gene with protein product
RB1	HGNC:9884	UniProtKB=P06400	Retinoblastoma-associated protein	gene with protein product
RBL1	HGNC:9893	UniProtKB=P28749	Retinoblastoma-like protein 1	gene with protein product
RBX1	HGNC:9928	UniProtKB=P62877	E3 ubiquitin-protein ligase RBX1	gene with protein product
RELB	HGNC:9956	UniProtKB=Q01201	Transcription factor RelB	gene with protein product
RIPOR2	HGNC:13872	UniProtKB=Q9Y4F9	Rho family-interacting cell polarization regulator 2	gene with protein product
RNF10	HGNC:10055	UniProtKB=Q8N5U6	RING finger protein 10	gene with protein product
RNF216	HGNC:21698	UniProtKB=Q9NWF9	E3 ubiquitin-protein ligase RNF216	gene with protein product
RPS6KA4	HGNC:10433	UniProtKB=O75676	Ribosomal protein S6 kinase alpha-4	gene with protein product
RPTOR	HGNC:30287	UniProtKB=Q8N122	Regulatory-associated protein of mTOR	gene with protein product
RSAD2	HGNC:30908	UniProtKB=Q8WXG1	Radical S-adenosyl methionine domain-containing protein 2	gene with protein product
RSRP1	HGNC:25234	UniProtKB=Q9BUV0	Arginine/serine-rich protein 1	gene with protein product
SACM1L	HGNC:17059	UniProtKB=Q9NTJ5	Phosphatidylinositide phosphatase SAC1	gene with protein product
SAE1	HGNC:30660	UniProtKB=Q9UBE0	SUMO-activating enzyme subunit 1	gene with protein product
SAFB	HGNC:10520	UniProtKB=Q15424	Scaffold attachment factor B1	gene with protein product
SDE2	HGNC:26643	UniProtKB=Q6IQ49	Replication stress response regulator SDE2	gene with protein product
SETD2	HGNC:18420	UniProtKB=Q9BYW2	Histone-lysine N-methyltransferase SETD2	gene with protein product
SF1	HGNC:12950	UniProtKB=Q15637	Splicing factor 1	gene with protein product
SF3A2	HGNC:10766	UniProtKB=Q15428	Splicing factor 3A subunit 2	gene with protein product
SF3B2	HGNC:10769	UniProtKB=Q13435	Splicing factor 3B subunit 2	gene with protein product
SH3BP5	HGNC:10827	UniProtKB=O60239	SH3 domain-binding protein 5	gene with protein product
SMARCC1	HGNC:11104	UniProtKB=Q92922	SWI/SNF complex subunit SMARCC1	gene with protein product
SMIM35	HGNC:44179	UniProtKB=A0A1B0GVV1	Small integral membrane protein 35	gene with protein product
SMURF2	HGNC:16809	UniProtKB=Q9HAU4	E3 ubiquitin-protein ligase SMURF2	gene with protein product
SNHG15	HGNC:27797	-	Small nucleolar RNA host gene 15	RNA, long non-coding
SNRPN	HGNC:11164	UniProtKB=P63162	Small nuclear ribonucleoprotein-associated protein N	gene with protein product
SNURF	HGNC:11171	UniProtKB=Q9Y675	SNRPN upstream reading frame protein	gene with protein product
SOAT1	HGNC:11177	UniProtKB=P35610	Sterol O-acyltransferase 1	gene with protein product
SON	HGNC:11183	UniProtKB=P18583	Protein SON	gene with protein product
SPEN	HGNC:17575	UniProtKB=Q96T58	Msx2-interacting protein	gene with protein product
STXBP4	HGNC:19694	UniProtKB=Q6ZWJ1	Syntaxin-binding protein 4	gene with protein product
SUN2	HGNC:14210	UniProtKB=Q9UH99	SUN domain-containing protein 2	gene with protein product
SYNRG	HGNC:557	UniProtKB=Q9UMZ2	Synergin gamma	gene with protein product
SYPL1	HGNC:11507	UniProtKB=Q16563	Synaptophysin-like protein 1	gene with protein product
TANC2	HGNC:30212	UniProtKB=Q9HCD6	Protein TANC2	gene with protein product
TENM1	HGNC:8117	UniProtKB=Q9UKZ4	Teneurin-1	gene with protein product
TENT2 (PAPD4)	HGNC:26776	UniProtKB=Q6PIY7	Terminal nucleotidyltransferase 2	gene with protein product
TICAM1	HGNC:18348	UniProtKB=Q8IUC6	TIR domain-containing adapter molecule 1	gene with protein product
TMEM106B	HGNC:22407	UniProtKB=Q9NUM4	Transmembrane protein 106B	gene with protein product
TMEM116	HGNC:25084	UniProtKB=Q8NCL8	Transmembrane protein 116	gene with protein product
TNFRSF1B	HGNC:11917	UniProtKB=P20333	Tumor necrosis factor receptor superfamily member 1B	gene with protein product
TNRC6C	HGNC:29318	UniProtKB=Q9HCJ0	Trinucleotide repeat-containing gene 6C protein	gene with protein product
TOP2B	HGNC:11990	UniProtKB=Q02880	DNA topoisomerase 2-beta	gene with protein product
TRA	HGNC:12027	-	T cell receptor alpha locus	gene with protein product
TRAF1	HGNC:12031	UniProtKB=Q13077	TNF receptor-associated factor 1	gene with protein product
TRAF2	HGNC:12032	UniProtKB=Q12933	TNF receptor-associated factor 2	gene with protein product
UBA2	HGNC:30661	UniProtKB=Q9UBT2	SUMO-activating enzyme subunit 2	gene with protein product
UBE3A	HGNC:12496	UniProtKB=Q05086	Ubiquitin-protein ligase E3A	gene with protein product
VPS45	HGNC:14579	UniProtKB=Q9NRW7	Vacuolar protein sorting-associated protein 45	gene with protein product
WASF2	HGNC:12733	UniProtKB=Q9Y6W5	Wiskott-Aldrich syndrome protein family member 2	gene with protein product
WDR82	HGNC:28826	UniProtKB=Q6UXN9	WD repeat-containing protein 82	gene with protein product
YME1L1	HGNC:12843	UniProtKB=Q96TA2	ATP-dependent zinc metalloprotease YME1L1	gene with protein product
YTHDF2	HGNC:31675	UniProtKB=Q9Y5A9	YTH domain-containing family protein 2	gene with protein product
ZBTB11	HGNC:16740	UniProtKB=O95625	Zinc finger and BTB domain-containing protein 11	gene with protein product
ZFP91	HGNC:14983	UniProtKB=Q96JP5	E3 ubiquitin-protein ligase ZFP91	gene with protein product
ZMYM4	HGNC:13055	UniProtKB=Q5VZL5	Zinc finger MYM-type protein 4	gene with protein product
ZNF253	HGNC:13497	UniProtKB=O75346	Zinc finger protein 253	gene with protein product
ZNF276	HGNC:23330	UniProtKB=Q8N554	Zinc finger protein 276	gene with protein product
ZNF7	HGNC:13139	UniProtKB=P17097	Zinc finger protein 7	gene with protein product
ZNF785	HGNC:26496	UniProtKB=A8K8V0	Zinc finger protein 785	gene with protein product
ZNRF2	HGNC:22316	UniProtKB=Q8NHG8	E3 ubiquitin-protein ligase ZNRF2	gene with protein product

## Sheet: PacBio
Supplementary Data 3 List of genes from chimera analysis
PacBio
GENE ID	HGNC Ref	UniProt Ref	Gene name	Locus type
ACTR3C	HGNC:37282	UniProtKB=Q9C0K3	Actin-related protein 3C	gene with protein product
BIRC5	HGNC:593	UniProtKB=O15392	Baculoviral IAP repeat-containing protein 5	gene with protein product
CAB39	HGNC:20292	UniProtKB=Q9Y376	Calcium-binding protein 39	gene with protein product
CD27-AS1	HGNC:43896	-	CD27 antisense RNA 1	RNA, long non-coding
CDC42SE2	HGNC:18547	UniProtKB=Q9NRR3	CDC42 small effector protein 2	gene with protein product
CREBBP	HGNC:2348	UniProtKB=Q92793	CREB-binding protein	gene with protein product
DCAKD	HGNC:26238	UniProtKB=Q8WVC6	Dephospho-CoA kinase domain-containing protein	gene with protein product
DGKE	HGNC:2852	UniProtKB=P52429	Diacylglycerol kinase epsilon	gene with protein product
DNAJA3	HGNC:11808	UniProtKB=Q96EY1	DnaJ homolog subfamily A member 3, mitochondrial	gene with protein product
EFCAB7	HGNC:29379	UniProtKB=A8K855	EF-hand calcium-binding domain-containing protein 7	gene with protein product
FAM120A	HGNC:13247	UniProtKB=Q9NZB2	Constitutive coactivator of PPAR-gamma-like protein 1	gene with protein product
GLYCTK	HGNC:24247	UniProtKB=Q8IVS8	Glycerate kinase	gene with protein product
GNB1	HGNC:4396	UniProtKB=P62873	Guanine nucleotide-binding protein G(I)/G(S)/G(T) subunit beta-1	gene with protein product
GPRIN3	HGNC:27733	UniProtKB=Q6ZVF9	G protein-regulated inducer of neurite outgrowth 3	gene with protein product
HELZ	HGNC:16878	UniProtKB=P42694	Putative Helicase with zinc finger	gene with protein product
IP6K2	HGNC:17313	UniProtKB=Q9UHH9	Inositol hexakisphosphate kinase 2	gene with protein product
JMJD1C	HGNC:12313	UniProtKB=Q15652	Jumonji domain containing 1C	gene with protein product
KDM2A	HGNC:13606	UniProtKB=Q9Y2K7	Lysine-specific demethylase 2A	gene with protein product
KIFAP3	HGNC:17060	UniProtKB=Q92845	Kinesin-associated protein 3	gene with protein product
LRRFIP2	HGNC:6703	UniProtKB=Q9Y608	Leucine-rich repeat flightless-interacting protein 2	gene with protein product
LUZP1	HGNC:14985	UniProtKB=Q86V48	Leucine zipper protein 1	gene with protein product
MAP2K4	HGNC:6844	UniProtKB=P45985	Dual specificity mitogen-activated protein kinase kinase 4	gene with protein product
MIB2	HGNC:30577	UniProtKB=Q96AX9	E3 ubiquitin-protein ligase MIB2	gene with protein product
NFAT5	HGNC:7774	UniProtKB=O94916	Nuclear factor of activated T-cells 5	gene with protein product
NOSIP	HGNC:17946	UniProtKB=Q9Y314	Nitric oxide synthase-interacting protein	gene with protein product
PAK1	HGNC:8590	UniProtKB=Q13153	Serine/threonine-protein kinase N1	gene with protein product
PDE3B	HGNC:8779	UniProtKB=Q13370	cGMP-inhibited 3',5'-cyclic phosphodiesterase B	gene with protein product
PDIK1L	HGNC:18981	UniProtKB=Q8N165	Serine/threonine-protein kinase PDIK1L	gene with protein product
PHF20L1	HGNC:24280	UniProtKB=A8MW92	PHD finger protein 20-like protein 1	gene with protein product
PIP5K1A	HGNC:8994	UniProtKB=Q99755	Phosphatidylinositol 4-phosphate 5-kinase type-1 alpha	gene with protein product
PLAGL2	HGNC:9047	UniProtKB=Q9UPG8	Zinc finger protein PLAGL2	gene with protein product
PLEKHM2	HGNC:29131	UniProtKB=Q8IWE5	Pleckstrin homology domain-containing family M member 2	gene with protein product
PPP2R5C	HGNC:9311	UniProtKB=Q13362	Serine/threonine-protein phosphatase 2A 56 kDa regulatory subunit gamma isoform	gene with protein product
PPP3CC	HGNC:9316	UniProtKB=P48454	Serine/threonine-protein phosphatase 2B catalytic subunit gamma isoform	gene with protein product
PPP3R1	HGNC:9317	UniProtKB=P63098	Calcineurin subunit B type 1	gene with protein product
PTP4A2	HGNC:9635	UniProtKB=Q12974	Protein tyrosine phosphatase type IVA 2	gene with protein product
RABEPK	HGNC:16896	UniProtKB=Q7Z6M1	Rab9 effector protein with kelch motifs	gene with protein product
RPLP2	HGNC:10377	UniProtKB=P05387	60S acidic ribosomal protein P2	gene with protein product
SETX	HGNC:445	UniProtKB=Q7Z333	Senataxin	gene with protein product
SKAP1	HGNC:15605	UniProtKB=Q86WV1	Src kinase-associated phosphoprotein 1	gene with protein product
SLA	HGNC:10902	UniProtKB=Q13239	Src-like-adapter	gene with protein product
SLC39A10	HGNC:20861	UniProtKB=Q9ULF5	Zinc transporter ZIP10	gene with protein product
SLC44A2	HGNC:17292	UniProtKB=Q8IWA5	Choline transporter-like protein 2	gene with protein product
SORL1	HGNC:11185	UniProtKB=Q92673	Sortilin-related receptor	gene with protein product
STAT5B	HGNC:11367	UniProtKB=P51692	Signal transducer and activator of transcription 5B	gene with protein product
STK4	HGNC:11408	UniProtKB=Q13043	Serine/threonine-protein kinase 4	gene with protein product
TBCE	HGNC:11582	UniProtKB=Q15813	Tubulin-specific chaperone E	gene with protein product
TCP11L2	HGNC:28627	UniProtKB=Q8N4U5	T-complex protein 11-like protein 2	gene with protein product
TG	HGNC:11764	UniProtKB=P01266	Thyroglobulin	gene with protein product
TMEM94	HGNC:28983	UniProtKB=Q12767	Transmembrane protein 94	gene with protein product
TNRC6B	HGNC:29190	UniProtKB=Q9UPQ9	Trinucleotide repeat-containing gene 6B protein	gene with protein product
TRAK2	HGNC:13206	UniProtKB=O60296	Trafficking kinesin-binding protein 2	gene with protein product
UBR4	HGNC:30313	UniProtKB=Q5T4S7	E3 ubiquitin-protein ligase UBR4	gene with protein product
YIF1B	HGNC:30511	UniProtKB=Q5BJH7	Protein YIF1B	gene with protein product
ZNF277	HGNC:13070	UniProtKB=Q9NRM2	Zinc finger protein 277	gene with protein product
