# Supplementary material for: Detection of Chimeric Cellular: HIV mRNAs Generated Through Aberrant Splicing in HIV-1 Latently Infected Resting CD4+ T Cells
Source: Front Cell Infect Microbiol. 2022 Apr 28;12:855290. doi: 10.3389/fcimb.2022.855290 (PMC9096486; doi:10.3389/fcimb.2022.855290)
Supplement: Supplementary file 18 [file Table_4.xlsx]

## Sheet: Illumina (Filtered)
Supplementary Data 4 Gene Ontology Analysis
PANTHER GO-Slim Biological Function for Illumina (Filtered)
GO Term	Biological Function	Annotated Genes with given GO Term	Expected number of genes	Genes in dataset	Fold enrichment	corrected p value
GO:1903311	regulation of mRNA metabolic process	65	7.15	29	4.06	2.23E-05
GO:0050684	regulation of mRNA processing	62	6.82	27	3.96	1.02E-04
GO:0000381	regulation of alternative mRNA splicing, via spliceosome	42	4.62	18	3.90	1.80E-02
GO:0000380	alternative mRNA splicing, via spliceosome	42	4.62	18	3.90	1.80E-02
GO:0034248	regulation of cellular amide metabolic process	50	5.50	20	3.64	1.36E-02
GO:0051252	regulation of RNA metabolic process	85	9.34	33	3.53	3.53E-05
GO:0000375	RNA splicing, via transesterification reactions	165	18.14	61	3.36	2.76E-10
GO:0000398	mRNA splicing, via spliceosome	164	18.03	60	3.33	6.24E-10
GO:0000377	RNA splicing, via transesterification reactions with bulged adenosine as nucleophile	164	18.03	60	3.33	6.24E-10
GO:0008380	RNA splicing	176	19.35	62	3.20	9.78E-10
GO:0006396	RNA processing	233	25.61	74	2.89	4.49E-10
GO:0048193	Golgi vesicle transport	124	13.63	34	2.49	1.75E-02
GO:0019219	regulation of nucleobase-containing compound metabolic process	180	19.79	48	2.43	7.23E-04
GO:0001677	formation of translation initiation ternary complex	217	23.85	50	2.10	1.59E-02
GO:0006415	translational termination	217	23.85	50	2.10	1.59E-02
GO:0006414	translational elongation	217	23.85	50	2.10	1.59E-02
GO:0031323	regulation of cellular metabolic process	473	51.99	107	2.06	3.10E-07
GO:0070647	protein modification by small protein conjugation or removal	217	23.85	49	2.05	2.68E-02
GO:0032446	protein modification by small protein conjugation	217	23.85	49	2.05	2.68E-02
GO:0006412	translation	253	27.81	56	2.01	1.18E-02
GO:0051603	proteolysis involved in cellular protein catabolic process	253	27.81	56	2.01	1.18E-02
GO:0044257	cellular protein catabolic process	255	28.03	56	2.00	1.90E-02
GO:0030163	protein catabolic process	289	31.77	60	1.89	3.88E-02
GO:0010467	gene expression	1842	202.48	340	1.68	2.91E-15
GO:0019222	regulation of metabolic process	1347	148.07	248	1.67	3.07E-10
GO:0043170	macromolecule metabolic process	2419	265.91	444	1.67	8.40E-21
GO:0006464	cellular protein modification process	907	99.70	157	1.57	4.44E-04
GO:0051641	cellular localization	934	102.67	158	1.54	1.40E-03
GO:0071704	organic substance metabolic process	3338	366.93	545	1.49	2.18E-16
GO:0044267	cellular protein metabolic process	998	109.71	161	1.47	1.24E-02
GO:0044260	cellular macromolecule metabolic process	1001	110.04	161	1.46	1.59E-02
GO:0006351	transcription, DNA-templated	1251	137.52	196	1.43	6.16E-03
GO:0008152	metabolic process	4072	447.62	620	1.39	2.78E-13
GO:0050789	regulation of biological process	2673	293.83	385	1.31	3.36E-04
GO:0065007	biological regulation	3089	339.56	435	1.28	4.47E-04
UNCLASSIFIED	Unclassified	10588	1163.89	1003	.86	0.00E00
GO:0032501	multicellular organismal process	1375	151.15	88	.58	7.65E-05
GO:0003008	system process	717	78.82	39	.49	3.23E-03
GO:0050877	nervous system process	609	66.94	33	.49	1.75E-02
GO:0007600	sensory perception	335	36.83	12	.33	1.07E-02
GO:0006952	defense response	246	27.04	7	.26	2.62E-02
GO:0045087	innate immune response	173	19.02	3	.16	4.93E-02

## Sheet: Filtered (Authentic)
Supplementary Data 4 Gene Ontology Analysis
PANTHER GO-Slim Biological Function for Illumina (Authentic)
GO Term	Biological Function	Annotated Genes with given GO Term	Expected number of genes	Genes in dataset	Fold enrichment	corrected p value
GO:1901990	regulation of mitotic cell cycle phase transition	17	.14	4	28.07	A
UNCLASSIFIED	Unclassified	10588	88.75	83	.94	0.00E00
